# Supplementary material for: Genetically predicted vitamins supplementation and risk of skin cancers: a Mendelian randomization study
Source: Discov Oncol. 2025 Feb 19;16:204. doi: 10.1007/s12672-025-01905-9 (PMC11839550; doi:10.1007/s12672-025-01905-9)
Supplement: Supplementary file 2 — Additional file 2. [file 12672_2025_1905_MOESM2_ESM.xlsx]

## Sheet: Table 1 SNP related Vitamin
id.exposure	exposure	SNP	effect_allele.exposure	other_allele.exposure	beta.exposure	se.exposure	pval.exposure	samplesize.exposure	exposure	eaf.exposure	F
ukb-b-9596	Vitamin A	rs72774943	T	C	-0.002746	0.000600626	4.79999e-06	460351	|| id:ukb-b-9596	0.060578	22.9636
ukb-b-9596	Vitamin A	rs4131899	T	C	-0.00137242	0.000286396	1.7e-06	460351	|| id:ukb-b-9596	0.517144	30.6166
ukb-b-9596	Vitamin A	rs72833036	G	A	0.00330275	0.000596894	3.09999e-08	460351	|| id:ukb-b-9596	0.062195	21.6046
ukb-b-9596	Vitamin A	rs10248388	C	A	0.00312721	0.000672797	3.40001e-06	460351	|| id:ukb-b-9596	0.047882	21.1229
ukb-b-9596	Vitamin A	rs4379489	G	A	0.00160931	0.000350157	4.30002e-06	460351	|| id:ukb-b-9596	0.213025	22.0922
ukb-b-9596	Vitamin A	rs1953042	C	T	0.0018439	0.0003923	2.59998e-06	460351	|| id:ukb-b-9596	0.164011	24.0484
ukb-b-9596	Vitamin A	rs3978773	A	T	-0.0014102	0.000287566	9.40005e-07	460351	|| id:ukb-b-9596	0.508867	22.681
ukb-b-9596	Vitamin A	rs74161932	C	T	0.00225535	0.000473569	1.89998e-06	460351	|| id:ukb-b-9596	0.102251	23.2437
ukb-b-9596	Vitamin A	rs1478684	G	T	0.00165031	0.000342305	1.40001e-06	460351	|| id:ukb-b-9596	0.229402	23.0208
ukb-b-9596	Vitamin A	rs7330997	C	T	-0.00202514	0.00042208	1.6e-06	460351	|| id:ukb-b-9596	0.134216	22.0424
ukb-b-9596	Vitamin A	rs2581667	G	A	0.0019536	0.000416108	2.69998e-06	460351	|| id:ukb-b-9596	0.857971	25.2446
ukb-b-9596	Vitamin A	rs9982066	A	C	0.00146405	0.000291388	5e-07	460351	|| id:ukb-b-9596	0.488865	21.0703
ukb-b-9596	Vitamin A	rs6005584	C	G	-0.00231054	0.000503359	4.39997e-06	460351	|| id:ukb-b-9596	0.08931	22.1962
ukb-b-129	Vitamin B6	rs7545529	A	G	0.0041605	0.000883093	2.5e-06	64949	|| id:ukb-b-129	0.680938	22.2426
ukb-b-129	Vitamin B6	rs75968099	T	C	-0.00410619	0.000870656	2.39999e-06	64949	|| id:ukb-b-129	0.349703	20.9634
ukb-b-129	Vitamin B6	rs550931	T	C	0.00380628	0.000831323	4.70002e-06	64949	|| id:ukb-b-129	0.475151	45.6704
ukb-b-288	Vitamin B9	rs6679677	A	C	0.00212509	0.000314456	1.39991e-11	462933	|| id:ukb-b-288	0.100758	21.0381
ukb-b-288	Vitamin B9	rs2047847	C	A	0.000873409	0.000190421	4.49997e-06	462933	|| id:ukb-b-288	0.542439	104.227
ukb-b-288	Vitamin B9	rs6910879	G	A	0.00354673	0.000347406	1.80011e-24	462933	|| id:ukb-b-288	0.090406	232.444
ukb-b-288	Vitamin B9	rs6605556	G	A	0.00374495	0.000245633	1.69981e-52	462933	|| id:ukb-b-288	0.185334	144.592
ukb-b-288	Vitamin B9	rs35175534	C	A	0.00361788	0.000300872	2.60016e-33	462933	|| id:ukb-b-288	0.14	21.1241
ukb-b-288	Vitamin B9	rs6903479	C	T	0.00089305	0.000194306	4.30002e-06	462933	|| id:ukb-b-288	0.392698	22.179
ukb-b-288	Vitamin B9	rs185774696	T	C	0.00113847	0.000241741	2.5e-06	462933	|| id:ukb-b-288	0.296706	77.0194
ukb-b-288	Vitamin B9	rs529480034	T	C	0.00202184	0.000230381	1.69981e-18	462933	|| id:ukb-b-288	0.391423	22.1289
ukb-b-288	Vitamin B9	rs10089891	T	C	-0.00118357	0.000251602	2.5e-06	462933	|| id:ukb-b-288	0.824505	26.2279
ukb-b-288	Vitamin B9	rs597808	G	A	-0.00097344	0.000190076	2.99999e-07	462933	|| id:ukb-b-288	0.516004	25.7429
ukb-b-19524	Vitamin B12	rs10924919	T	C	-0.0286276	0.0056423	3.89996e-07	64979	|| id:ukb-b-19524	0.394475	23.2351
ukb-b-19524	Vitamin B12	rs112961770	C	G	-0.0888494	0.0184324	1.40001e-06	64979	|| id:ukb-b-19524	0.023005	22.8003
ukb-b-19524	Vitamin B12	rs67568068	C	T	-0.0317378	0.00664671	1.79999e-06	64979	|| id:ukb-b-19524	0.212722	23.4057
ukb-b-19524	Vitamin B12	rs148901823	G	A	-0.0486291	0.0100516	1.29999e-06	64979	|| id:ukb-b-19524	0.080711	21.1206
ukb-b-19524	Vitamin B12	rs193228340	C	T	0.156303	0.0340106	4.30002e-06	64979	|| id:ukb-b-19524	0.007133	21.5969
ukb-b-19524	Vitamin B12	rs12776611	A	G	-0.0878135	0.0188958	3.40001e-06	64979	|| id:ukb-b-19524	0.022116	21.2924
ukb-b-19524	Vitamin B12	rs1419875	G	T	-0.0315231	0.00683151	3.89996e-06	64979	|| id:ukb-b-19524	0.200804	22.3366
ukb-b-19524	Vitamin B12	rs61994378	C	T	0.0934555	0.0197741	2.30001e-06	64979	|| id:ukb-b-19524	0.027799	21.7906
ukb-b-19524	Vitamin B12	rs6088761	G	A	0.0292724	0.00627081	2.99999e-06	64979	|| id:ukb-b-19524	0.390333	22.1875
ukb-b-19524	Vitamin B12	rs388561	C	T	0.040271	0.00854945	2.5e-06	64979	|| id:ukb-b-19524	0.880654	26.1123
ukb-b-488	Vitamin C	rs7550128	T	C	0.00181212	0.000354621	3.2e-07	462933	|| id:ukb-b-488	0.876902	25.3449
ukb-b-488	Vitamin C	rs76905249	G	A	0.00219608	0.000436217	4.79999e-07	462933	|| id:ukb-b-488	0.07569	23.6346
ukb-b-488	Vitamin C	rs35090764	G	A	0.00114641	0.000235812	1.2e-06	462933	|| id:ukb-b-488	0.410491	21.769
ukb-b-488	Vitamin C	rs62364984	G	C	0.00153669	0.000329357	3.09999e-06	462933	|| id:ukb-b-488	0.145829	24.2056
ukb-b-488	Vitamin C	rs12205050	T	C	0.00155101	0.000315251	8.70001e-07	462933	|| id:ukb-b-488	0.158709	21.2263
ukb-b-488	Vitamin C	rs1947446	C	T	0.00120413	0.000261358	4.09996e-06	462933	|| id:ukb-b-488	0.269187	23.1248
ukb-b-488	Vitamin C	rs17836475	C	G	-0.00136951	0.000284791	1.5e-06	462933	|| id:ukb-b-488	0.207471	25.6885
ukb-b-488	Vitamin C	rs55710406	G	A	0.00120477	0.000237703	4e-07	462933	|| id:ukb-b-488	0.391322	21.687
ukb-b-12648	Vitamin D	rs6728356	G	A	-0.00188157	0.000404037	3.2e-06	460351	|| id:ukb-b-12648	0.498776	21.2282
ukb-b-12648	Vitamin D	rs113035909	T	C	0.00312092	0.00067737	4.09996e-06	460351	|| id:ukb-b-12648	0.098578	22.202
ukb-b-12648	Vitamin D	rs62248905	G	A	0.00194063	0.000411857	2.5e-06	460351	|| id:ukb-b-12648	0.388152	21.3445
ukb-b-12648	Vitamin D	rs7639255	G	A	-0.00203656	0.000440813	3.79997e-06	460351	|| id:ukb-b-12648	0.70551	22.8238
ukb-b-12648	Vitamin D	rs4449446	A	T	-0.00225856	0.000472757	1.79999e-06	460351	|| id:ukb-b-12648	0.23879	21.5925
ukb-b-12648	Vitamin D	rs79403350	A	G	0.00480286	0.00103359	3.40001e-06	460351	|| id:ukb-b-12648	0.039929	21.4145
ukb-b-12648	Vitamin D	rs12658710	G	C	0.002487	0.00053743	3.69999e-06	460351	|| id:ukb-b-12648	0.169649	21.2199
ukb-b-12648	Vitamin D	rs10114308	T	C	0.00186695	0.000405285	4.09996e-06	460351	|| id:ukb-b-12648	0.556229	23.8114
ukb-b-12648	Vitamin D	rs11105660	T	G	0.00313112	0.000641663	1.09999e-06	460351	|| id:ukb-b-12648	0.111919	20.8679
ukb-b-12648	Vitamin D	rs60640681	T	G	-0.00185583	0.000406255	4.90004e-06	460351	|| id:ukb-b-12648	0.432106	22.5328
ukb-b-12648	Vitamin D	rs61521110	C	G	0.00255141	0.000537493	2.1e-06	460351	|| id:ukb-b-12648	0.168487	22.7313
ukb-b-12648	Vitamin D	rs12609166	C	A	-0.00208232	0.000436752	1.89998e-06	460351	|| id:ukb-b-12648	0.692141	20.9395
ukb-b-12648	Vitamin D	rs4911412	G	A	0.00191199	0.000417833	4.70002e-06	460351	|| id:ukb-b-12648	0.633823	22.6239
ukb-b-12648	Vitamin D	rs2142558	A	G	-0.00191839	0.000403323	2e-06	460351	|| id:ukb-b-12648	0.476916	22.5328
ukb-b-12506	Vitamin E	rs10926337	T	G	-0.00202987	0.000383217	1.2e-07	460351	|| id:ukb-b-12506	0.308202	28.0574
ukb-b-12506	Vitamin E	rs60076163	C	G	-0.00332622	0.000698882	1.89998e-06	460351	|| id:ukb-b-12506	0.07007	22.6514
ukb-b-12506	Vitamin E	rs12622846	A	G	0.00210678	0.000452327	3.2e-06	460351	|| id:ukb-b-12506	0.18776	21.6937
ukb-b-12506	Vitamin E	rs78401541	A	G	-0.0022523	0.000480644	2.80001e-06	460351	|| id:ukb-b-12506	0.164861	21.9586
ukb-b-12506	Vitamin E	rs113256314	T	C	-0.0038688	0.000771232	5.30005e-07	460351	|| id:ukb-b-12506	0.057539	25.1642
ukb-b-12506	Vitamin E	rs77646473	T	A	-0.00469739	0.000945045	6.69993e-07	460351	|| id:ukb-b-12506	0.038517	24.7063
ukb-b-12506	Vitamin E	rs313066	T	C	-0.00184326	0.000373272	7.90005e-07	460351	|| id:ukb-b-12506	0.663497	24.385
ukb-b-12506	Vitamin E	rs111875440	T	C	-0.00348911	0.00074892	3.2e-06	460351	|| id:ukb-b-12506	0.061524	21.7049
ukb-b-12506	Vitamin E	rs16881098	A	G	-0.00270182	0.000589301	4.49997e-06	460351	|| id:ukb-b-12506	0.098994	21.0203
ukb-b-12506	Vitamin E	rs1567473	C	G	-0.004342	0.00093502	3.40001e-06	460351	|| id:ukb-b-12506	0.037425	21.5644
ukb-b-12506	Vitamin E	rs55646467	G	A	-0.00233233	0.000487712	1.7e-06	460351	|| id:ukb-b-12506	0.15441	22.8693
ukb-b-12506	Vitamin E	rs57727018	G	A	0.00509476	0.00109738	3.40001e-06	460351	|| id:ukb-b-12506	0.028789	21.5543
ukb-b-12506	Vitamin E	rs74963516	T	C	0.00404581	0.000828508	1e-06	460351	|| id:ukb-b-12506	0.049161	23.8461
ukb-b-12506	Vitamin E	rs73147887	G	C	0.00202821	0.000429154	2.30001e-06	460351	|| id:ukb-b-12506	0.223496	22.3357

## Sheet: Table 2 MR result
exposure	id.outcome	outcome	method	nsnp	b	se	pval	lo_ci	up_ci	or	or_lci95	or_uci95
Vitamin A	ieu-b-4969	Melanoma skin cancer || id:ieu-b-4969	MR Egger	12	-0.165973	0.206851	0.440984	-0.571401	0.239454	0.847069	0.564734	1.27056
Vitamin A	ieu-b-4969	Melanoma skin cancer || id:ieu-b-4969	MR IVW	12	-0.00064157	0.0533599	0.990407	-0.105227	0.103944	0.999359	0.90012	1.10954
Vitamin A	ieu-b-4969	Melanoma skin cancer || id:ieu-b-4969	Weighted mode	12	0.0572775	0.106825	0.602506	-0.152099	0.266654	1.05895	0.858903	1.30559
Vitamin A	ieu-b-4969	Melanoma skin cancer || id:ieu-b-4969	Simple median	12	0.0541038	0.0628391	0.389244	-0.0690608	0.177269	1.05559	0.93327	1.19395
Vitamin A	ukb-a-60	Cancer code self-reported: squamous cell carcinoma || id:ukb-a-60	MR Egger	12	0.201581	0.0705813	0.0170731	0.0632419	0.33992	1.22334	1.06528	1.40484
Vitamin A	ukb-a-60	Cancer code self-reported: squamous cell carcinoma || id:ukb-a-60	MR IVW	12	0.00116724	0.0239769	0.961173	-0.0458275	0.048162	1.00117	0.955207	1.04934
Vitamin A	ukb-a-60	Cancer code self-reported: squamous cell carcinoma || id:ukb-a-60	Weighted mode	12	-0.0147991	0.0389053	0.7109	-0.0910536	0.0614553	0.98531	0.912969	1.06338
Vitamin A	ukb-a-60	Cancer code self-reported: squamous cell carcinoma || id:ukb-a-60	Simple median	12	-0.0106161	0.0242667	0.661767	-0.0581787	0.0369466	0.98944	0.943481	1.03764
Vitamin A	ukb-b-8837	Cancer code, self-reported: basal cell carcinoma || id:ukb-b-8837	MR Egger	9	-0.059153	0.395792	0.88541	-0.834905	0.716599	0.942563	0.433916	2.04746
Vitamin A	ukb-b-8837	Cancer code, self-reported: basal cell carcinoma || id:ukb-b-8837	MR IVW	9	0.000481898	0.0635585	0.993951	-0.124093	0.125057	1.00048	0.883298	1.13321
Vitamin A	ukb-b-8837	Cancer code, self-reported: basal cell carcinoma || id:ukb-b-8837	Weighted mode	9	0.0227497	0.115135	0.848293	-0.202915	0.248414	1.02301	0.816348	1.28199
Vitamin A	ukb-b-8837	Cancer code, self-reported: basal cell carcinoma || id:ukb-b-8837	Simple median	9	0.00538156	0.0761883	0.943688	-0.143948	0.154711	1.0054	0.865933	1.16732
Vitamin B6	ukb-a-60	Cancer code self-reported: squamous cell carcinoma || id:ukb-a-60	MR Egger	3	-0.473243	0.32053	0.379	-1.10148	0.154996	0.622979	0.332378	1.16765
Vitamin B6	ukb-a-60	Cancer code self-reported: squamous cell carcinoma || id:ukb-a-60	MR IVW	3	-0.00927967	0.0141711	0.512576	-0.037055	0.0184956	0.990763	0.963623	1.01867
Vitamin B6	ukb-a-60	Cancer code self-reported: squamous cell carcinoma || id:ukb-a-60	Weighted mode	3	-0.00553223	0.0210337	0.817154	-0.0467582	0.0356938	0.994483	0.954318	1.03634
Vitamin B6	ukb-a-60	Cancer code self-reported: squamous cell carcinoma || id:ukb-a-60	Simple median	3	-0.00838627	0.0170504	0.622824	-0.041805	0.0250325	0.991649	0.959057	1.02535
Vitamin B6	ukb-b-8837	Cancer code, self-reported: basal cell carcinoma || id:ukb-b-8837	MR Egger	3	0.936616	0.757524	0.432951	-0.548132	2.42136	2.55133	0.578028	11.2612
Vitamin B6	ukb-b-8837	Cancer code, self-reported: basal cell carcinoma || id:ukb-b-8837	MR IVW	3	-0.00975623	0.0318056	0.759037	-0.0720952	0.0525827	0.990291	0.930442	1.05399
Vitamin B6	ukb-b-8837	Cancer code, self-reported: basal cell carcinoma || id:ukb-b-8837	Weighted mode	3	0.00591821	0.0498038	0.916269	-0.0916971	0.103534	1.00594	0.912381	1.10908
Vitamin B6	ukb-b-8837	Cancer code, self-reported: basal cell carcinoma || id:ukb-b-8837	Simple median	3	-0.00623488	0.0429521	0.884585	-0.0904209	0.0779512	0.993785	0.913547	1.08107
Vitamin B6	ieu-b-4969	Melanoma skin cancer || id:ieu-b-4969	MR Egger	3	2.00156	1.11045	0.322458	-0.17493	4.17805	7.4006	0.839516	65.2386
Vitamin B6	ieu-b-4969	Melanoma skin cancer || id:ieu-b-4969	MR IVW	3	-0.0263359	0.0644716	0.682915	-0.1527	0.100028	0.974008	0.858387	1.1052
Vitamin B6	ieu-b-4969	Melanoma skin cancer || id:ieu-b-4969	Weighted mode	3	0.0203167	0.0659031	0.787014	-0.108853	0.149487	1.02052	0.896862	1.16124
Vitamin B6	ieu-b-4969	Melanoma skin cancer || id:ieu-b-4969	Simple median	3	-0.00746735	0.0568638	0.895522	-0.11892	0.103986	0.99256	0.887878	1.10958
Vitamin B9	ukb-b-8837	Cancer code, self-reported: basal cell carcinoma || id:ukb-b-8837	MR Egger	10	-0.260898	0.0930904	0.0231041	-0.443355	-0.0784404	0.77036	0.641879	0.924557
Vitamin B9	ukb-b-8837	Cancer code, self-reported: basal cell carcinoma || id:ukb-b-8837	MR IVW	10	-0.154584	0.0516536	0.00276524	-0.255825	-0.0533426	0.856772	0.774278	0.948055
Vitamin B9	ukb-b-8837	Cancer code, self-reported: basal cell carcinoma || id:ukb-b-8837	Weighted mode	10	-0.170042	0.0541412	0.0119142	-0.276159	-0.0639256	0.843629	0.758692	0.938075
Vitamin B9	ukb-b-8837	Cancer code, self-reported: basal cell carcinoma || id:ukb-b-8837	Simple median	10	-0.0768402	0.0661427	0.245344	-0.20648	0.0527995	0.926038	0.813443	1.05422
Vitamin B9	ukb-a-60	Cancer code self-reported: squamous cell carcinoma || id:ukb-a-60	MR Egger	8	0.0115073	0.0361333	0.760924	-0.0593139	0.0823285	1.01157	0.942411	1.08581
Vitamin B9	ukb-a-60	Cancer code self-reported: squamous cell carcinoma || id:ukb-a-60	MR IVW	8	-0.0138931	0.0199454	0.48608	-0.0529862	0.0251999	0.986203	0.948393	1.02552
Vitamin B9	ukb-a-60	Cancer code self-reported: squamous cell carcinoma || id:ukb-a-60	Weighted mode	8	0.00483417	0.0258267	0.856832	-0.0457863	0.0554546	1.00485	0.955246	1.05702
Vitamin B9	ukb-a-60	Cancer code self-reported: squamous cell carcinoma || id:ukb-a-60	Simple median	8	-0.0212197	0.0291627	0.466838	-0.0783786	0.0359392	0.979004	0.924614	1.03659
Vitamin B9	ieu-b-4969	Melanoma skin cancer || id:ieu-b-4969	MR Egger	10	-0.14145	0.0912883	0.159858	-0.320375	0.0374747	0.868098	0.725876	1.03819
Vitamin B9	ieu-b-4969	Melanoma skin cancer || id:ieu-b-4969	MR IVW	10	-0.131934	0.0484568	0.00647468	-0.22691	-0.036959	0.876399	0.796993	0.963716
Vitamin B9	ieu-b-4969	Melanoma skin cancer || id:ieu-b-4969	Weighted mode	10	-0.138607	0.0626371	0.0541927	-0.261375	-0.0158378	0.870571	0.769992	0.984287
Vitamin B9	ieu-b-4969	Melanoma skin cancer || id:ieu-b-4969	Simple median	10	-0.136396	0.0688459	0.0475707	-0.271334	-0.00145837	0.872497	0.762362	0.998543
Vitamin B12	ieu-b-4969	Melanoma skin cancer || id:ieu-b-4969	MR Egger	9	-6.69523e-07	0.00666425	0.999923	-0.0130626	0.0130613	0.999999	0.987022	1.01315
Vitamin B12	ieu-b-4969	Melanoma skin cancer || id:ieu-b-4969	MR IVW	9	0.00156876	0.00295069	0.594962	-0.00421459	0.00735212	1.00157	0.995794	1.00738
Vitamin B12	ieu-b-4969	Melanoma skin cancer || id:ieu-b-4969	Weighted mode	9	-0.00205334	0.00548526	0.717881	-0.0128044	0.00869777	0.997949	0.987277	1.00874
Vitamin B12	ieu-b-4969	Melanoma skin cancer || id:ieu-b-4969	Simple median	9	-0.00105025	0.0038124	0.782945	-0.00852254	0.00642205	0.99895	0.991514	1.00644
Vitamin B12	ukb-a-60	Cancer code self-reported: squamous cell carcinoma || id:ukb-a-60	MR Egger	8	0.00173842	0.00373073	0.65767	-0.00557381	0.00905066	1.00174	0.994442	1.00909
Vitamin B12	ukb-a-60	Cancer code self-reported: squamous cell carcinoma || id:ukb-a-60	MR IVW	8	-0.00084937	0.00152284	0.577012	-0.00383413	0.00213539	0.999151	0.996173	1.00214
Vitamin B12	ukb-a-60	Cancer code self-reported: squamous cell carcinoma || id:ukb-a-60	Weighted mode	8	0.000530136	0.00249391	0.837719	-0.00435794	0.00541821	1.00053	0.995652	1.00543
Vitamin B12	ukb-a-60	Cancer code self-reported: squamous cell carcinoma || id:ukb-a-60	Simple median	8	-9.9343e-05	0.00162196	0.951161	-0.00327839	0.0030797	0.999901	0.996727	1.00308
Vitamin B12	ukb-b-8837	Cancer code, self-reported: basal cell carcinoma || id:ukb-b-8837	MR Egger	5	0.0102515	0.0325648	0.773535	-0.0535754	0.0740785	1.0103	0.947834	1.07689
Vitamin B12	ukb-b-8837	Cancer code, self-reported: basal cell carcinoma || id:ukb-b-8837	MR IVW	5	0.000237149	0.00341897	0.944701	-0.00646404	0.00693834	1.00024	0.993557	1.00696
Vitamin B12	ukb-b-8837	Cancer code, self-reported: basal cell carcinoma || id:ukb-b-8837	Weighted mode	5	0.000774496	0.00621066	0.906774	-0.0113984	0.0129474	1.00077	0.988666	1.01303
Vitamin B12	ukb-b-8837	Cancer code, self-reported: basal cell carcinoma || id:ukb-b-8837	Simple median	5	0.00148421	0.0046459	0.749373	-0.00762175	0.0105902	1.00149	0.992407	1.01065
Vitamin C	ukb-b-8837	Cancer code, self-reported: basal cell carcinoma || id:ukb-b-8837	MR Egger	7	0.492361	0.584799	0.43823	-0.653846	1.63857	1.63617	0.520042	5.14779
Vitamin C	ukb-b-8837	Cancer code, self-reported: basal cell carcinoma || id:ukb-b-8837	MR IVW	7	-0.008809	0.0873226	0.919647	-0.179961	0.162343	0.99123	0.835303	1.17626
Vitamin C	ukb-b-8837	Cancer code, self-reported: basal cell carcinoma || id:ukb-b-8837	Weighted mode	7	-0.0339639	0.128063	0.799722	-0.284968	0.21704	0.966606	0.752039	1.24239
Vitamin C	ukb-b-8837	Cancer code, self-reported: basal cell carcinoma || id:ukb-b-8837	Simple median	7	-0.0755002	0.0941544	0.422624	-0.260043	0.109042	0.92728	0.771019	1.11521
Vitamin C	ukb-a-60	Cancer code self-reported: squamous cell carcinoma || id:ukb-a-60	MR Egger	8	0.0527181	0.169715	0.766592	-0.279924	0.38536	1.05413	0.755841	1.47014
Vitamin C	ukb-a-60	Cancer code self-reported: squamous cell carcinoma || id:ukb-a-60	MR IVW	8	-0.000573907	0.031363	0.9854	-0.0620453	0.0608975	0.999426	0.93984	1.06279
Vitamin C	ukb-a-60	Cancer code self-reported: squamous cell carcinoma || id:ukb-a-60	Weighted mode	8	-0.0655294	0.0678876	0.366568	-0.198589	0.0675303	0.936571	0.819887	1.06986
Vitamin C	ukb-a-60	Cancer code self-reported: squamous cell carcinoma || id:ukb-a-60	Simple median	8	-0.0400597	0.0362663	0.269334	-0.111142	0.0310223	0.960732	0.894812	1.03151
Vitamin C	ieu-b-4969	Melanoma skin cancer || id:ieu-b-4969	MR Egger	8	0.328857	0.363911	0.400994	-0.38441	1.04212	1.38938	0.680853	2.83523
Vitamin C	ieu-b-4969	Melanoma skin cancer || id:ieu-b-4969	MR IVW	8	-0.160459	0.071939	0.0257149	-0.30146	-0.0194588	0.851753	0.739738	0.980729
Vitamin C	ieu-b-4969	Melanoma skin cancer || id:ieu-b-4969	Weighted mode	8	-0.122871	0.161375	0.471283	-0.439166	0.193423	0.884377	0.644574	1.2134
Vitamin C	ieu-b-4969	Melanoma skin cancer || id:ieu-b-4969	Simple median	8	-0.155239	0.0952145	0.103014	-0.341859	0.0313813	0.85621	0.710448	1.03188
Vitamin D	ieu-b-4969	Melanoma skin cancer || id:ieu-b-4969	MR Egger	12	0.323686	0.327018	0.345611	-0.317269	0.964641	1.38221	0.728135	2.62384
Vitamin D	ieu-b-4969	Melanoma skin cancer || id:ieu-b-4969	MR IVW	12	-0.0326961	0.0691592	0.63638	-0.168248	0.102856	0.967833	0.845144	1.10833
Vitamin D	ieu-b-4969	Melanoma skin cancer || id:ieu-b-4969	Weighted mode	12	0.0689013	0.0807127	0.411497	-0.0892955	0.227098	1.07133	0.914575	1.25495
Vitamin D	ieu-b-4969	Melanoma skin cancer || id:ieu-b-4969	Simple median	12	0.00779149	0.0507859	0.878068	-0.0917488	0.107332	1.00782	0.912334	1.1133
Vitamin D	ukb-b-8837	Cancer code, self-reported: basal cell carcinoma || id:ukb-b-8837	MR Egger	13	0.443001	0.313439	0.185218	-0.171338	1.05734	1.55737	0.842536	2.87871
Vitamin D	ukb-b-8837	Cancer code, self-reported: basal cell carcinoma || id:ukb-b-8837	MR IVW	13	-0.0423428	0.0547004	0.43888	-0.149556	0.0648699	0.958541	0.861091	1.06702
Vitamin D	ukb-b-8837	Cancer code, self-reported: basal cell carcinoma || id:ukb-b-8837	Weighted mode	13	-0.0403562	0.0580687	0.500308	-0.154171	0.0734584	0.960447	0.857126	1.07622
Vitamin D	ukb-b-8837	Cancer code, self-reported: basal cell carcinoma || id:ukb-b-8837	Simple median	13	-0.0285677	0.0449244	0.524837	-0.11662	0.0594841	0.971836	0.889924	1.06129
Vitamin D	ukb-a-60	Cancer code self-reported: squamous cell carcinoma || id:ukb-a-60	MR Egger	14	-0.0957068	0.0649402	0.166287	-0.22299	0.0315759	0.90873	0.800123	1.03208
Vitamin D	ukb-a-60	Cancer code self-reported: squamous cell carcinoma || id:ukb-a-60	MR IVW	14	-0.0101723	0.0145394	0.484155	-0.0386694	0.0183249	0.989879	0.962069	1.01849
Vitamin D	ukb-a-60	Cancer code self-reported: squamous cell carcinoma || id:ukb-a-60	Weighted mode	14	0.0203127	0.0338456	0.558718	-0.0460246	0.08665	1.02052	0.955018	1.09051
Vitamin D	ukb-a-60	Cancer code self-reported: squamous cell carcinoma || id:ukb-a-60	Simple median	14	0.00357215	0.0173752	0.837112	-0.0304832	0.0376275	1.00358	0.969977	1.03834
Vitamin E	ukb-b-8837	Cancer code, self-reported: basal cell carcinoma || id:ukb-b-8837	MR Egger	7	0.0349396	0.411233	0.935588	-0.771078	0.840957	1.03556	0.462514	2.31858
Vitamin E	ukb-b-8837	Cancer code, self-reported: basal cell carcinoma || id:ukb-b-8837	MR IVW	7	0.0650392	0.0443927	0.142897	-0.0219704	0.152049	1.0672	0.978269	1.16422
Vitamin E	ukb-b-8837	Cancer code, self-reported: basal cell carcinoma || id:ukb-b-8837	Weighted mode	7	0.05682	0.0717398	0.458504	-0.08379	0.19743	1.05847	0.919624	1.21827
Vitamin E	ukb-b-8837	Cancer code, self-reported: basal cell carcinoma || id:ukb-b-8837	Simple median	7	0.0553834	0.0574513	0.335043	-0.0572211	0.167988	1.05695	0.944385	1.18292
Vitamin E	ukb-a-60	Cancer code self-reported: squamous cell carcinoma || id:ukb-a-60	MR Egger	13	0.0144943	0.0448222	0.752476	-0.0733571	0.102346	1.0146	0.929269	1.10777
Vitamin E	ukb-a-60	Cancer code self-reported: squamous cell carcinoma || id:ukb-a-60	MR IVW	13	-0.0171863	0.0138593	0.214954	-0.0443505	0.00997787	0.982961	0.956619	1.01003
Vitamin E	ukb-a-60	Cancer code self-reported: squamous cell carcinoma || id:ukb-a-60	Weighted mode	13	0.00475436	0.0306139	0.879166	-0.0552488	0.0647576	1.00477	0.94625	1.0669
Vitamin E	ukb-a-60	Cancer code self-reported: squamous cell carcinoma || id:ukb-a-60	Simple median	13	-0.00656469	0.0176759	0.710345	-0.0412094	0.02808	0.993457	0.959628	1.02848
Vitamin E	ieu-b-4969	Melanoma skin cancer || id:ieu-b-4969	MR Egger	14	-0.0157671	0.133579	0.907993	-0.277583	0.246049	0.984357	0.757613	1.27896
Vitamin E	ieu-b-4969	Melanoma skin cancer || id:ieu-b-4969	MR IVW	14	0.07225	0.0409814	0.0779011	-0.00807347	0.152573	1.07492	0.991959	1.16483
Vitamin E	ieu-b-4969	Melanoma skin cancer || id:ieu-b-4969	Weighted mode	14	0.12862	0.0785955	0.125708	-0.0254277	0.282667	1.13726	0.974893	1.32666
Vitamin E	ieu-b-4969	Melanoma skin cancer || id:ieu-b-4969	Simple median	14	0.117819	0.0507478	0.0202519	0.0183528	0.217284	1.12504	1.01852	1.2427
